# Supplementary material for: Leveraging Citizen Science and Low-Cost Sensors to Characterize Air Pollution Exposure of Disadvantaged Communities in Southern California
Source: Int J Environ Res Public Health. 2022 Jul 19;19(14):8777. doi: 10.3390/ijerph19148777 (PMC9322770; doi:10.3390/ijerph19148777)
Supplement: Supplementary file 1 [file ijerph-19-08777-s001.zip]

Archive with 1 entries (1 files):
- ijerph-1811919-supplementary.pdf
